# Supplementary material for: Use of CytoSorb© Hemoadsorption in Patients on Veno-Venous ECMO Support for Severe Acute Respiratory Distress Syndrome: A Systematic Review
Source: J Clin Med. 2022 Oct 11;11(20):5990. doi: 10.3390/jcm11205990 (PMC9604472; doi:10.3390/jcm11205990)
Supplement: Supplementary file 1 [file jcm-11-05990-s001.zip]

Archive with 1 entries (1 files):
- jcm-1908953-supplementary.pdf
